# Supplementary material for: In Silico Analysis of Fatty Acid Desaturases Structures in Camelina sativa, and Functional Evaluation of Csafad7 and Csafad8 on Seed Oil Formation and Seed Morphology
Source: Int J Mol Sci. 2021 Oct 8;22(19):10857. doi: 10.3390/ijms221910857 (PMC8532002; doi:10.3390/ijms221910857)
Supplement: Supplementary file 1 [file ijms-22-10857-s001.zip]

Archive with 7 entries (7 files):
- Table S2.xlsx
- Figure S1.pdf
- Figure S2.pdf
- Figure S3.pdf
- Figure S4.pdf
- Figure S5.pdf
- Table S1.xlsx
