# Supplementary material for: In Silico Analysis of Fatty Acid Desaturases Structures in Camelina sativa, and Functional Evaluation of Csafad7 and Csafad8 on Seed Oil Formation and Seed Morphology
Source: Int J Mol Sci. 2021 Oct 8;22(19):10857. doi: 10.3390/ijms221910857 (PMC8532002; doi:10.3390/ijms221910857)
Supplement: Supplementary file 1 [file ijms-22-10857-s001.zip › Table S2.xlsx]

## Sheet: Sheet1
Table S2. Predicted subcellular localization of fatty acid desaturases in C. sativa. The subcellular localization was estimated with CELLO v.2.5 server
Proteins	Location
CsaADS1	Plasma membrane
CsaADS2	Plasma membrane
CsaADS3	Plasma membrane
CsaADS5	Plasma membrane
CsaADS6	Plasma membrane
CsaADS7	Plasma membrane
CsaADS8	Plasma membrane
CsaDES1	Plasma membrane
CsaFAB2	Chloroplast
CsaFAD2	Endoplasmic reticulum
CsaFAD3	Endoplasmic reticulum
CsaFAD4	Chloroplast
CsaFAD6	Chloroplast
CsaFAD7	Chloroplast
CsaFAD8	Chloroplast
CsaSLD1	Plasma membrane
CsaSLD2	Plasma membrane
