# Supplementary material for: In Silico Analysis of Fatty Acid Desaturases Structures in Camelina sativa, and Functional Evaluation of Csafad7 and Csafad8 on Seed Oil Formation and Seed Morphology
Source: Int J Mol Sci. 2021 Oct 8;22(19):10857. doi: 10.3390/ijms221910857 (PMC8532002; doi:10.3390/ijms221910857)
Supplement: Supplementary file 1 [file ijms-22-10857-s001.zip › Table S1.xlsx]

## Sheet: Sheet1
Table S1. Protein domain of fatty acid desaturase in A. thaliana and C. sativa
	1			2			3			4
	Domain	Location	Family	Domain	Location	Family	Domain	Location	Family	Domain	Location	Family
AtFAB2.1_(AT1G43800)	FA_desaturase_2	65-385	pfam03405
CsaFAB2.1.1_(Csa17g070600)	FA_desaturase_2	65-385	pfam03405
CsaFAB2.1.2_(Csa14g048970)	FA_desaturase_2	65-385	pfam03405
CsaFAB2.1.3_(Csa03g046720)	FA_desaturase_2	65-385	pfam03405
AtFAB2.2_(AT2G43710)	FA_desaturase_2	80-395	pfam03405
CsaFAB2.2.1_(Csa04g061470)	FA_desaturase_2	80-395	pfam03405
CsaFAB2.2.2_(Csa06g050010)	FA_desaturase_2	80-395	pfam03405
CsaFAB2.2.3_(Csa05g006640)	FA_desaturase_2	145-460	pfam03405
AtFAB2.3_(AT3G02630)	FA_desaturase_2	74-390	pfam03405
CsaFAB2.3.1_(Csa15g002300)	FA_desaturase_2	74-390	pfam03405
CsaFAB2.3.2_(Csa19g004750)	FA_desaturase_2	74-390	pfam03405
CsaFAB2.3.3_(Csa01g002220)	FA_desaturase_2	74-420	pfam03405
AtFAB2.4_(AT5G16240)	FA_desaturase_2	72-388	pfam03405
CsaFAB2.4.1_(Csa13g019050)	FA_desaturase_2	11-327	pfam03405
CsaFAB2.4.2_(Csa08g008370)	FA_desaturase_2	84-400	pfam03405
CsaFAB2.4.3_(Csa20g023920)	FA_desaturase_2	80-421	pfam03405
AtFAB2.5_(AT5G16230)	FA_desaturase_2	76-395	pfam03405
CsaFAB2.5.1_(Csa13g019040)	FA_desaturase_2	77-396	pfam03405
CsaFAB2.5.2_(Csa08g008360)	FA_desaturase_2	100-419	pfam03405
CsaFAB2.5.3_(Csa20g023910)	FA_desaturase_2	78-397	pfam03405
AtFAB2.6_(AT3G02610)	FA_desaturase_2	84-405	pfam03405
AtFAB2.7_(AT3G02620)	FA_desaturase_2	76-397	pfam03405
CsaFAB2.7.1_(Csa15g002290)	FA_desaturase_2	87-406	pfam03405
CsaFAB2.7.2_(Csa19g004740)	FA_desaturase_2	84-403	pfam03405
CsaFAB2.7.3_(Csa01g002210)	FA_desaturase_2	86-405	pfam03405
AtADS1_(AT1G06080)	FA_desaturase	60-258	pfam00487
CsaADS1_(Csa03g008530)	FA_desaturase	60-258	pfam00487	FA_desaturase	643-809	cl37993
AtADS2_(AT2G31360)	FA_desaturase	62-260	pfam00487
CsaADS2.1_(Csa16g012010)	FA_desaturase	62-260	pfam00487
CsaADS2.2_(Csa07g011510)	FA_desaturase	62-260	pfam00487
CsaADS2.3_(Csa05g029860)	FA_desaturase	60-258	pfam00487
AtADS3_(AT3G15850)	FA_desaturase	134-344	pfam00487
CsaADS3.1_(Csa15g020490)	FA_desaturase	135-345	pfam00487
CsaADS3.2_(Csa19g022640)	FA_desaturase	300-510	pfam00487
CsaADS3.3_(Csa01g018460)	FA_desaturase	136-346	pfam00487
AtADS4_(AT1G06350)	FA_desaturase	56-274	pfam00487
AtADS5_(AT3G15870)	FA_desaturase	117-336	pfam00487
CsaADS5.1_(Csa19g022670)	FA_desaturase	117-211	cl37993	FA_desaturase	338-557	pfam00487
CsaADS5.2_(Csa01g018480)	FA_desaturase	117-336	pfam00487
AtADS6_(AT1G06360)	FA_desaturase	55-273	pfam00487
CsaADS6.1_(Csa03g009800)	FA_desaturase	55-273	cl37993
CsaADS6.2_(Csa17g009740)	FA_desaturase	55-254	cl37993	FA_desaturase	191-396	cl37993
CsaADS6.3_(Csa14g007750)	FA_desaturase	55-273	cl37993
AtADS7_(AT1G06100)	FA_desaturase	55-273	pfam00487
CsaADS7.1_(Csa17g009510)	FA_desaturase	182-321	cl37993
CsaADS7.2_(Csa14g007490)	FA_desaturase	55-247	pfam00487
CsaADS7.3_(Csa17g009500)	FA_desaturase	55-241	cl37993
CsaADS7.4_(Csa14g007470)	FA_desaturase	60-258	pfam00487	FA_desaturase	353-571	pfam00487	FA_desaturase	647-853	pfam00487
AtADS8_(AT1G06090)	FA_desaturase	55-252	pfam00487
CsaADS8_(Csa17g009490)	FA_desaturase	56-253	pfam00487
AtADS9_(AT1G06120)	FA_desaturase	54-252	pfam00487
AtDES_(AT4G04930)	Lipid_DES	22-56	pfam08557	FA_desaturase	79-297	pfam00487
CsaDES1.1_(Csa13g052810)	Lipid_DES	24-58	pfam08557	FA_desaturase	81-257	cl37993
CsaDES1.2_(Csa08g048970)	Lipid_DES	24-58	pfam08558	FA_desaturase	81-299	pfam00487
CsaDES1.3_(Csa02g011080)	FA_desaturase	49-267	pfam00487
AtFAD2_(AT3G12120)	DUF3474	29-62	cl13407	FA_desaturase	82-344	pfam00487
CsaFAD2.1_(Csa15g016000)	DUF3474	31-64	cl13407	FA_desaturase	84-346	pfam00487
CsaFAD2.2_(Csa19g016350)	DUF3474	30-63	cl13407	FA_desaturase	83-208	pfam00487	FA_desaturase	201-463	pfam00487
CsaFAD2.3_(Csa01g013220)	DUF3474	30-63	cl13407	FA_desaturase	83-345	pfam00487
AtFAD3_(AT2G29980)	DUF3474	13-62	cl13407	FA_desaturase	79-333	pfam00487
CsaFAD3.1_(Csa16g014970)	DUF3474	68-116	cl13407	FA_desaturase	132-386	pfam00487
CsaFAD3.2_(Csa07g013360)	DUF3474	16-64	cl13407	FA_desaturase	80-334	pfam00487
CsaFAD3.3_(Csa05g033930)	DUF3474	16-64	cl13407	FA_desaturase	80-334	pfam00487
AtFAD4_(AT4G27030)	TMEM187_B_dmain	137-305	pfam10520
CsaFAD4.1_(Csa11g017130)	TMEM188_B_dmain	135-303	pfam10520
CsaFAD4.2_(Csa10g015800)	TMEM189_B_dmain	135-234	cl11156	TMEM189_B_dmain	369-537	pfam10520
CsaFAD4.3_(Csa12g024850)	TMEM189_B_dmain	136-304	pfam10520
AtFAD6_(AT4G30950)	FA_desaturase	149-395	pfam00487
CsaFAD6.1_(Csa11g012410)	DUF2378	12-101	cl15288	FA_desaturase	259-505	pfam00487
CsaFAD6.2_(Csa10g011570)	FA_desaturase	146-392	pfam00487
CsaFAD6.3_(Csa12g016160)	FA_desaturase	197-443	pfam00487
AtFAD7_(AT3G11170)	DUF3474	2-133	pfam11960	FA_desaturase	141-395	pfam00487
CsaFAD7.1_(Csa15g014910)	DUF3474	2-135	pfam11960	FA_desaturase	143-397	pfam00487
CsaFAD7.2_(Csa19g015230)	DUF3474	2-135	pfam11960	FA_desaturase	143-397	pfam00487
CsaFAD7.3_(Csa01g012210)	DUF3474	2-135	pfam11960	FA_desaturase	143-397	pfam00487
AtFAD8_(AT5G05580)	DUF3474	2-126	pfam11960	FA_desaturase	134-388	pfam00487
CsaFAD8.1_(Csa13g007570)	DUF3474	2-128	pfam11960	FA_desaturase	136-390	pfam00487
CsaFAD8.2_(Csa08g058890)	DUF3474	2-128	pfam11960	FA_desaturase	136-390	pfam00487
CsaFAD8.3_(Csa20g006850)	DUF3474	2-128	pfam11960	FA_desaturase	136-390	pfam00487
AtSLD1_(AT3G61580)	Cyt-b5	11-82	pfam00173	FA_desaturase	138-408	pfam00487
CsaSLD1.1_(Csa16g003620)	Cyt-b5	11-82	pfam00173	FA_desaturase	138-338	pfam00487	Cyt-b5	340-399	pfam00173	FA_desaturase	455-727	pfam00487
CsaSLD1.2_(Csa07g003100)	Cyt-b5	11-82	pfam00173	FA_desaturase	138-410	pfam00487
CsaSLD1.3_(Csa05g093640)	Cyt-b5	12-83	pfam00173	FA_desaturase	139-411	pfam00487
AtSLD2_(AT2G46210)	Cyt-b5	11-82	pfam00173	FA_desaturase	139-410	pfam00487
CsaSLD2.1_(Csa04g065230)	Cyt-b5	11-82	pfam00173	FA_desaturase	138-410	pfam00487
CsaSLD2.2_(Csa05g003010)	Cyt-b5	11-82	pfam00173	FA_desaturase	138-410	pfam00487
CsaSLD2.3_(Csa06g052640)	Cyt-b5	11-82	pfam00173	FA_desaturase	203-469	pfam00487
